# Supplementary material for: A novel splice site mutation of myosin VI in mice leads to stereociliary fusion caused by disruption of actin networks in the apical region of inner ear hair cells
Source: PLoS One. 2017 Aug 23;12(8):e0183477. doi: 10.1371/journal.pone.0183477 (PMC5568226; doi:10.1371/journal.pone.0183477)
Supplement: S1 Table — (XLSX) [file pone.0183477.s006.xlsx]

## Sheet: Sheet1
S1 Table. Oligonucleotides for PCR Used for RT-PCR and the Generation of DNA Constructs in This Study.
Experiment	Oligonucleotide name	Oligonucleotide sequence (5' - 3')	Position*
RT-PCR	Myo6_c98F	ATATTGGCCCTGACAGCTTAAC	c.98-119
	Myo6_c245R	ACTTTGACATTGTGGAGGAGTG	c.245-266
	Myo6_c1077F	TATTGATTTTGAGGAAGCCGGAAGCAC	c.1077-1103
	Myo6_c1687R	ATAGTGAGCCGGAAGTGGTC	c.1687-1706
	Gapdh_c326F	TTGCCATCAACGACCCCTTCATTGAC	c.326-351
	Gapdh_c1128R	AAGTTGTCATTGAGAGCAATGCCAGCC	c.1128-1154
	Gapdh_c251F	TCGGTGTGAACGGATTTG	c.251-268
	Gapdh_c374R	CGTGAGTGGAGTCATACTGGA	c.374-394
Generation of DNA constracts	EcoRI_Myo6_c31F	ggaattcc+ATGGAAGATGGAAAGCCCGTTTGGGCACCCCAC	c.31-63
	Myo6_c3860R_SalI	gtcgacgtcttg+CTACTTGAGCAGGTTCTGCAGCATGGCCG	c.3860-3888
	EcoRI_FLAG-F	ggaattcc+CTAGATGGATTACAAGGATGACGAC	-
	Myo6_c3860R_EcoRI	ggaattcc+CTACTTGAGCAGGTTCTGCAGCATGGCCG	c.3860-3888
	Myo6_c406F	CATGTCTTTGCCATTGCTG	c.406-424
	Myo6_c858F	GGGCTGCACTAGATTCTTCG	c.858-877
	Myo6_c1419F	TGAGCACAACAGCTTCGAG	c.1419-1437
	Myo6_c1839F	GTCTCTTGAATCCTTGATATGTGAGTC	c.1839-1865
	Myo6_c2741F	AAAGCTCAGAAGATCTCCTCAGTGCAC	c.2741-2767
	Myo6_c3313F	ATTGAGCTCCTGGCAGCTTGCAGAG	c.3313-3337
	Myo6_c1170R	CTGACTCGAAGATCATCTTGGTCCAAG	c.1170-1196
*Positions are according to the published Myo6-014 (ENSMUST00000127779) and Gapdh-001 (ENSMUST00000118875) transcript sequences in Ensembl (GRCm38.p4).
