# Supplementary material for: A novel splice site mutation of myosin VI in mice leads to stereociliary fusion caused by disruption of actin networks in the apical region of inner ear hair cells
Source: PLoS One. 2017 Aug 23;12(8):e0183477. doi: 10.1371/journal.pone.0183477 (PMC5568226; doi:10.1371/journal.pone.0183477)
Supplement: S2 Table — (XLSX) [file pone.0183477.s007.xlsx]

## Sheet: Sheet1
S2 Table. Antibodies Used in This Study.
Antibody	Immunogen (Species, Accession no.)	Source (Catalog no. or reference)	WB	IHC	ICC
Primary antibody
MYO6 (N-ter), rabbit polyclonal	SP, p.11-25+C (Mouse, NP_001034635)	This study	1:500	1:50	1:50
MYO6 (C-ter), rabbit polyclonal	RP, p.1049-1254 (Pig, NP_999186)	Proteus BioSciences (25-6791)	1:1,000	1:100	1:100
PTPRQ, rabbit polyclonal	SP, C+p.655-669 (Rat, NP_075214)	Sakaguchi et al. (2008) [21]	NT	1:200	NT
TPRN, rabbit polyclonal	RP, p.407-476 (Human, NP_001121700)	Sigma-Aldrich (HPA020899)	NT	1:200	NT
α-tubulin, mouse monoclonal	Purified chicken brain tubulin	Sigma-Aldrich (T9026)	1:10,000	NT	NT
β-tubulin−Cy3, mouse monoclonal	Purified rat brain tubulin	Sigma-Aldrich (C4585)	NT	1:100	NT
SPTAN1, mouse monoclonal	Purified chicken red blood cell membranes	Merck Millipore (MAB1622)	NT	1:100	NT
SNX9, rabbit polyclonal	RP, p.1-362 (Human, NP_057308)	Proteintech (15721-1-AP)	NT	1:100	NT
TRIOBP-5, rabbit polyclonal	RP, p.986-1128 (Mouse, NP_613045)	Kitajiri et al. (2010) [28]	NT	1:100	NT
FLAG, M2 monoclonal	SP, DYKDDDDK Tag	Sigma-Aldrich (F3165)	NT	NT	1:500
Secondary antibody
IRDye 800CW goat anti-rabbit	IgG fraction from rabbit serum	LI-COR (926-32211)	1:10,000	-	-
IRDye 680RD donkey anti-mouse	IgG fraction from mouse serum	LI-COR (926-68072)	1:10,000	-	-
Alexa Fluor 488 goat anti-rabbit IgG (H+L)	IgG fraction from rabbit serum	Thermo Fisher Scientific (A-11008)	-	1:50	1:50
Alexa Fluor 568 goat anti-rabbit IgG (H+L)	IgG fraction from rabbit serum	Thermo Fisher Scientific (A-11011)	-	1:50	1:50
Alexa Fluor 568 goat anti-mouse IgG (H+L)	IgG fraction from mouse serum	Thermo Fisher Scientific (A-11004)	-	1:50	1:50
RP, recombinant polypeptide; SP, synthetic peptide; C, cysteine, WB, Western blotting; IHC, immunohistochemistry; ICC, immunocytochemistry; NT, Not tested.
